# Supplementary material for: Prevalence of Obesity After Living Kidney Donation and Associated Risk Factors: Cardiovascular and Renal Implications
Source: J Clin Med. 2025 Sep 11;14(18):6411. doi: 10.3390/jcm14186411 (PMC12470812; doi:10.3390/jcm14186411)
Supplement: Supplementary file 1 [file jcm-14-06411-s001.zip]

Archive with 1 entries (1 files):
- jcm-3811812-supplementary.pdf
